# Supplementary material for: The Role of Surgery in Pleural Mesothelioma
Source: Cancers (Basel). 2024 Apr 28;16(9):1719. doi: 10.3390/cancers16091719 (PMC11083222; doi:10.3390/cancers16091719)
Supplement: Supplementary file 1 [file cancers-16-01719-s001.zip]

Archive with 1 entries (1 files):
- cancers-2961131-supplementary.pdf
